# Supplementary material for: Associations Between Care Environments and Environmental Modifications in the Daily Living Settings of Children with Medical Complexity
Source: Nurs Rep. 2025 Nov 13;15(11):400. doi: 10.3390/nursrep15110400 (PMC12655564; doi:10.3390/nursrep15110400)
Supplement: Supplementary file 1 [file nursrep-15-00400-s001.zip]

Archive with 6 entries (6 files):
- Table S1. Items Related to the Care Environment.pdf
- Table S2. Items Related to Environmental Modifications.pdf
- Table S3._Participant Characteristics.pdf
- Table S4._Differences in Environmental Modification Scores between Families and Professionals, and by Agent of Modification.pdf
- Table S5._Differences in Care Environment Scores before and after Environmental Modifications.pdf
- Table S6._Associations between Environmental Modifications and the Post-modification Care Environment.pdf
